# Supplementary material for: Assessing Perception of Wildfires and Related Impacts among Adult Residents of Southern California
Source: Int J Environ Res Public Health. 2023 Jan 1;20(1):815. doi: 10.3390/ijerph20010815 (PMC9820212; doi:10.3390/ijerph20010815)
Supplement: Supplementary file 1 [file ijerph-20-00815-s001.zip]

Archive with 1 entries (1 files):
- ijerph-2098725-supplementary.pdf
